# Supplementary material for: Improved Serodiagnostic Performance for Lyme Disease by Use of Two Recombinant Proteins in Enzyme-Linked Immunosorbent Assay Compared to Standardized Two-Tier Testing
Source: J Clin Microbiol. 2017 Sep 25;55(10):3046–56. doi: 10.1128/JCM.01004-17 (PMC5625391; doi:10.1128/JCM.01004-17)
Supplement: Supplemental material [file JCM.01004-17_zjm999095665sd1.xlsx]

## Sheet: Sheet1
	Table S1. Results of the comparison of dbpA/C6 (for IgG) and OSPC (for IgM)
	with the 2-tiered method using the CDC 280 sera premarketing test panel
	dbpA/C6		OspC						Vidasc	Marblotd				2-tier IgG	2-tier IgM
	IgG		IgM			Lyme Stage	Group			IgG	Positive bands	IgM	Positive bands
	1.713a	Pb	2.946	P		I	Early Lyme-EM		Pos	Neg	41, 23	Neg	23	Neg	Neg
	3.348	P	3.399	P		I	Early Lyme-EM		Pos	Pos	58, 45, 41, 39, 23, 18	Neg	23	Pos	Neg
	2.42	P	0.511	N		I	Early Lyme-EM		Neg	Neg	41, 39, 18	Neg	-	Neg	Neg
	2.877	P	0.457	N		I	Early Lyme-EM		Neg	Neg	18	Neg	-	Neg	Neg
	2.38	P	1.618	P		I	Early Lyme-EM		Pos	Pos	66, 41, 39, 23, 18	Neg	23	Pos	Neg
	3.33	P	2.032	P		I	Early Lyme-EM		Pos	Pos	66, 58, 45, 41, 39, 23, 18	Pos	41, 23	Pos	Pos
	0.215	N	0.615	N		I	Early Lyme-EM		Equ	Neg	41, 23	Pos	41, 23	Neg	Pos
	3.004	P	2.012	P		I	Early Lyme-EM		Pos	Neg	58, 41, 39	Pos	41, 23	Neg	Pos
	2.249	P	2.353	P		I	Early Lyme-EM		Pos	Neg	66, 41, 23	Neg	23	Neg	Neg
	3.411	P	2.032	P		I	Early Lyme-EM		Pos	Pos	66, 45, 41, 39, 23, 18	Neg	23	Pos	Neg
	3.109	P	3.328	P		I	Early Lyme-EM		Pos	Pos	58, 45, 41, 39, 23, 18	Pos	41, 23	Pos	Pos
	3.183	P	3.405	P		I	Early Lyme-EM		Pos	Pos	58, 41, 39, 23, 18	Neg	23	Pos	Neg
	1.445	P	0.173	N		I	Early Lyme-EM		Neg	Neg	18	Neg	-	Neg	Neg
	3.295	P	3.179	P		I	Early Lyme-EM		Pos	Neg	45, 41, 23, 18	Pos	39, 23	Neg	Pos
	3.229	P	1.545	P		I	Early Lyme-EM		Pos	Neg	41	Pos	41, 23	Neg	Pos
	3.145	P	2.705	P		I	Early Lyme-EM		Pos	Neg	41, 39, 18	Neg	23	Neg	Neg
	3.091	P	2.841	P		I	Early Lyme-EM		Pos	Neg	39, 23	Neg	-	Neg	Neg
	1.051	N	0.146	N		I	Early Lyme-EM		Neg	Pos	45, 41, 39, 23, 18	Neg	-	Neg	Neg
	0.667	N	0.239	N		I	Early Lyme-EM		Pos	Neg	41	Neg	41	Neg	Neg
	1.023	N	0.57	N		I	Early Lyme-EM		Pos	Neg	41	Pos	41, 39	Neg	Pos
	2.838	P	2.933	P		I	Early Lyme-EM		Pos	Pos	66, 58, 45, 41, 39, 23, 18	Pos	41, 39, 23	Pos	Pos
	3.269	P	3.346	P		I	Early Lyme-EM		Pos	Pos	66, 58, 41, 39, 23, 18	Pos	41, 39, 23	Pos	Pos
	2.841	P	0.236	N		I	Early Lyme-EM		Pos	Neg	41, 23, 18	Neg	41	Neg	Neg
	3.158	P	0.401	N		I	Early Lyme-EM		Pos	Pos	58, 45, 41, 39, 23, 18	Neg	41	Pos	Neg
	0.532	N	0.063	N		I	Early Lyme-EM		Neg	Neg	45, 41	Neg	-	Neg	Neg
	3.33	P	1.771	P		I	Early Lyme-EM		Pos	Neg	41, 23, 18	Pos	41, 39, 23	Neg	Pos
	3.301	P	1.586	P		I	Early Lyme-EM		Pos	Pos	45, 41, 39, 23, 18	Pos	41, 39, 23	Pos	Pos
	1.029	N	1.622	P		I	Early Lyme-EM		Neg	Neg	66, 41	Pos	41, 23	Neg	Pos
	3.362	P	3.03	P		I	Early Lyme-EM		Pos	Neg	66, 41, 23	Pos	41, 39, 23	Neg	Pos
	3.172	P	3.35	P		I	Early Lyme-EM		Pos	Neg	41	Pos	41, 39, 23	Neg	Pos
	3.172	P	3.401	P		I	Early Lyme-EM		Pos	Neg	41, 23	Pos	41, 39, 23	Neg	Pos
	3.143	P	2.963	P		I	Early Lyme-EM		Pos	Neg	58, 41	Pos	41, 39, 23	Neg	Pos
	3.061	P	1.85	P		I	Early Lyme-EM		Pos	Neg	58, 41, 39, 18	Pos	41, 39, 23	Neg	Pos
	3.215	P	3.348	P		I	Early Lyme-EM		Pos	Neg	41, 23	Pos	41, 39, 23	Neg	Pos
	3.259	P	3.404	P		I	Early Lyme-EM		Pos	Pos	58, 41, 39, 23, 18	Pos	41, 39, 23	Pos	Pos
	0.587	N	0.847	N		I	Early Lyme-EM		Equ	Neg	-	Neg	-	Neg	Neg
	2.553	P	1.895	P		I	Early Lyme-EM		Pos	Neg	41	Pos	41, 23	Neg	Pos
	1.764	P	1.041	E		I	Early Lyme-EM		Pos	Neg	66, 41, 23	Neg	23	Neg	Neg
	3.239	P	3.297	P		I	Early Lyme-EM		Pos	Pos	66, 45, 41, 39, 23, 18	Pos	41, 39, 23	Pos	Pos
	0.388	N	0.968	N		I	Early Lyme-EM		Equ	Neg	41	Neg	23	Neg	Neg
	0.279	N	1.265	E		I	Early Lyme-EM		Pos	Neg	41, 23	Neg	23	Neg	Neg
	3.379	P	0.484	N		I	Early Lyme-EM		Pos	Pos	58, 41, 39,28, 23, 18	Neg	-	Pos	Neg
	3.382	P	0.742	N		I	Early Lyme-EM		Pos	Pos	58, 41, 39, 28, 23, 18	Neg	-	Pos	Neg
	0.277	N	0.18	N		I	Early Lyme-EM		Neg	Neg	23	Neg	-	Neg	Neg
	2.528	P	3.35	P		I	Early Lyme-EM		Pos	Neg	41, 23	Pos	41, 23	Neg	Pos
	1.125	E	3.128	P		I	Early Lyme-EM		Pos	Neg	41, 23	Pos	41,23	Neg	Pos
	2.807	P	3.216	P		I	Early Lyme-EM		Pos	Neg	41, 23	Pos	41, 39, 23	Neg	Pos
	3.12	P	2.647	P		I	Early Lyme-EM		Pos	Pos	66, 45, 41, 39, 23	Pos	41, 39, 23	Pos	Pos
	3.237	P	3.198	P		I	Early Lyme-EM		Pos	Neg	66, 45, 41, 23	Pos	41, 39, 23	Neg	Pos
	1.9	P	1.807	P		I	Early Lyme-EM		Pos	Neg	30	Neg	41	Neg	Neg
	1.466	P	1.005	E		I	Early Lyme-EM		Equ	Neg	41, 30	Neg	-	Neg	Neg
	0.111	N	0.06	N		I	Early Lyme-EM		Equ	Neg	41	Neg	-	Neg	Neg
	0.152	N	-0.004	N		I	Early Lyme-EM		Equ	Neg	41	Neg	-	Neg	Neg
	3.111	P	3.339	P		I	Early Lyme-EM		Pos	Pos	66, 58, 45, 41, 39, 23, 18	Pos	41, 23	Pos	Pos
	3.101	P	3.358	P		I	Early Lyme-EM		Pos	Pos	66, 58, 45, 41, 39, 28, 23, 18	Pos	41, 23	Pos	Pos
	1.719	P	0.918	N		I	Early Lyme-EM		Pos	Neg	66, 58, 41	Neg	39	Neg	Neg
	1.694	P	1.659	P		I	Early Lyme-EM		Pos	Neg	58, 41, 23	Neg	23	Neg	Neg
	3.024	P	1.951	P		I	Early Lyme-EM		Pos	Neg	41, 23	Pos	41, 23	Neg	Pos
	3.281	P	2.869	P		I	Early Lyme-EM		Pos	Neg	41, 23	Pos	41, 23	Neg	Pos
	1.919	P	0.119	N		II	Cardiac Lyme		Equ	Pos	93, 58, 41, 39, 18	Neg	-	Pos	Neg
	3.042	P	2.84	P		II	Cardiac Lyme		Pos	Pos	93, 66, 58, 45, 41, 39, 30, 28, 18	Pos	41, 39, 23	Pos	Pos
	3.277	P	2.421	P		II	Cardiac Lyme		Pos	Pos	66, 45, 41, 23, 18	Pos	41, 39, 23	Pos	Pos
	3.061	P	3.103	P		II	Neurologic Lyme		Pos	Pos	66, 58, 41, 39, 23, 18	Pos	41, 39, 23	Pos	Pos
	3.351	P	3.412	P		II	Neurologic Lyme		Pos	Neg	41, 39, 23	Pos	41, 39, 23	Neg	Pos
	3.146	P	3.148	P		II	Neurologic Lyme		Pos	Neg	45, 41, 23	Pos	41, 23	Neg	Pos
	1.58	P	2.989	P		II	Neurologic Lyme		Pos	Neg	41, 23	Pos	41, 39, 23	Neg	Pos
	3.104	P	3.331	P		II	Neurologic Lyme		Pos	Pos	93, 41, 39, 23, 18	Pos	41, 39, 23	Pos	Pos
	3.196	P	-0.113	N		II	Neurologic Lyme		Pos	Pos	93, 66, 58, 45, 41, 39, 30, 28, 23, 18	Pos	41, 23	Pos	Pos
	1.008	N	2.515	P		II	Neurologic Lyme		Neg	Neg	41, 23	Pos	41, 23	Neg	Pos
	2.756	P	3.199	P		III	Lyme arthritis		Pos	Pos	93, 66, 58, 45, 41, 39, 28, 23, 18	Pos	41, 23	Pos	Pos
	2.628	P	0.541	N		III	Lyme arthritis		Pos	Pos	93, 58, 45, 41, 39, 30, 28, 23, 18	Pos	39, 23	Pos	Pos
	3.333	P	0.41	N		III	Lyme arthritis		Pos	Pos	66, 58, 45, 41, 39, 28, 23, 18	Neg	-	Pos	Neg
	3.325	P	2.86	P		III	Lyme arthritis		Pos	Pos	93, 66, 58, 41, 39, 30, 28, 23, 18	Pos	41, 23	Pos	Pos
	3.208	P	0.399	N		III	Lyme arthritis		Pos	Pos	93, 66, 58, 41, 39, 28, 23, 18	Pos	41, 23	Pos	Pos
	3.335	P	0.403	N		III	Lyme arthritis		Pos	Pos	93, 66, 58, 45, 41, 39, 30, 28, 18	Neg	-	Pos	Neg
	3.208	P	1.07	N		III	Lyme arthritis		Pos	Pos	93, 66, 58, 45, 41, 39, 30, 28, 23, 18	Pos	41, 23	Pos	Pos
	3.124	P	0.775	N		III	Lyme arthritis		Pos	Pos	93, 66, 58, 45, 41, 39, 30, 28, 23, 18	Neg	-	Pos	Neg
	3.348	P	1.001	N		III	Lyme arthritis		Pos	Pos	93, 66, 58, 41, 39, 30, 28, 23, 18	Neg	23	Pos	Neg
	3.357	P	3.095	P		III	Lyme arthritis		Pos	Pos	66, 58, 41, 39, 28, 23, 18	Neg	23	Pos	Neg
	3.121	P	0.502	N		III	Lyme arthritis		Pos	Pos	93, 66, 58, 45, 41, 39, 30, 28, 23, 18	Neg	23	Pos	Neg
	3.043	P	0.802	N		III	Lyme arthritis		Pos	Pos	93, 66, 58, 45, 41, 39, 30, 23, 18	Pos	41, 23	Pos	Pos
	3.211	P	3.421	P		III	Lyme arthritis		Pos	Pos	93, 66, 58, 45, 41, 39, 30, 28, 23, 18	Pos	39, 23	Pos	Pos
	2.939	P	0.624	N		III	Lyme arthritis		Pos	Pos	66, 58, 41, 39, 23, 18	Neg	23	Pos	Neg
	2.739	P	1.049	N		III	Lyme arthritis		Pos	Pos	93, 58, 41, 39, 30, 23, 18	Neg	-	Pos	Neg
	3.266	P	0.093	N		III	Lyme arthritis		Pos	Pos	93, 66, 58, 45, 41, 39, 30, 28, 23, 18	Neg	-	Pos	Neg
	3.408	P	0.616	N		III	Lyme arthritis		Pos	Pos	93, 66, 58, 41, 39, 30, 23, 18	Pos	41, 23	Pos	Pos
	3.344	P	0.09	N		III	Lyme arthritis		Pos	Pos	93, 66, 58, 45, 41, 39, 30, 28, 23, 18	Neg	41	Pos	Neg
	2.786	P	0.396	N		III	Lyme arthritis		Pos	Pos	93, 66, 58, 45, 41, 39, 30, 28, 23, 18	Neg	-	Pos	Neg
	3.309	P	0.431	N		III	Lyme arthritis		Pos	Pos	93, 66, 58, 45, 41, 39, 30, 28, 18	Neg	-	Pos	Neg
	0.51	N	0.165	N		-	Fibromyalgia		Neg	Neg	41	Neg	-	Neg	Neg
	0.17	N	-0.139	N		-	Fibromyalgia		Neg	Neg	-	Neg	-	Neg	Neg
	0.343	N	0.104	N		-	Fibromyalgia		Neg	Neg	-	Neg	23	Neg	Neg
	-0.016	N	0.075	N		-	Fibromyalgia		Neg	Neg	-	Neg	-	Neg	Neg
	0.473	N	0.457	N		-	Fibromyalgia		Neg	Neg	-	Neg	23	Neg	Neg
	0.519	N	0.188	N		-	Fibromyalgia		Neg	Neg	-	Neg	-	Neg	Neg
	0.184	N	0.052	N		-	Fibromyalgia		Neg	Neg	41	Neg	-	Neg	Neg
	0.133	N	0.231	N		-	Fibromyalgia		Neg	Neg	-	Neg	-	Neg	Neg
	0.093	N	0.029	N		-	Fibromyalgia		Neg	Neg	-	Neg	-	Neg	Neg
	-0.039	N	0.099	N		-	Fibromyalgia		Neg	Neg	41	Neg	-	Neg	Neg
	0.039	N	0.222	N		-	Fibromyalgia		Neg	Neg	-	Neg	-	Neg	Neg
	0.251	N	0.359	N		-	Fibromyalgia		Neg	Neg	-	Neg	-	Neg	Neg
	0.217	N	0.106	N		-	Fibromyalgia		Neg	Neg	-	Neg	-	Neg	Neg
	0.116	N	0.177	N		-	Fibromyalgia		Neg	Neg	41	Neg	-	Neg	Neg
	0.399	N	0.881	N		-	Fibromyalgia		Neg	Neg	45	Neg	23	Neg	Neg
	0.283	N	0.537	N		-	Mononucleosis		Neg	Neg	41	Neg	-	Neg	Neg
	0.131	N	0.227	N		-	Mononucleosis		Neg	Neg	66	Neg	-	Neg	Neg
	0.801	N	0.889	N		-	Mononucleosis		Pos	Neg	-	Neg	41	Neg	Neg
	0.981	N	0.469	N		-	Mononucleosis		Neg	Neg	66, 41	Neg	-	Neg	Neg
	0.218	N	0.027	N		-	Mononucleosis		Pos	Neg	-	Neg	-	Neg	Neg
	0.109	N	0.022	N		-	Mononucleosis		Pos	Neg	-	Neg	-	Neg	Neg
	0.24	N	1.293	E		-	Mononucleosis		Neg	Neg	-	Neg	23	Neg	Neg
	0.327	N	1.795	P		-	Mononucleosis		Pos	Neg	58	Neg	23	Neg	Neg
	0.382	N	0.104	N		-	Mononucleosis		Pos	Neg	-	Neg	-	Neg	Neg
	0.21	N	0.614	N		-	Mononucleosis		Pos	Neg	41	Neg	41	Neg	Neg
	0.751	N	0.421	N		-	Mononucleosis		Neg	Neg	41	Neg	-	Neg	Neg
	0.528	N	0.404	N		-	Mononucleosis		Neg	Neg	-	Neg	-	Neg	Neg
	0.587	N	0.441	N		-	Mononucleosis		Neg	Neg	41	Neg	-	Neg	Neg
	0.502	N	0.714	N		-	Mononucleosis		Pos	Neg	-	Neg	41	Neg	Neg
	0.756	N	0.146	N		-	Mononucleosis		Pos	Neg	41	Neg	39	Neg	Neg
	-0.128	N	0.171	N		-	Multiple sclerosis		Neg	Neg	41	Neg	-	Neg	Neg
	0.054	N	0.089	N		-	Multiple sclerosis		Neg	Neg	-	Neg	-	Neg	Neg
	0.375	N	0.405	N		-	Multiple sclerosis		Neg	Neg	66	Neg	-	Neg	Neg
	0.298	N	0.094	N		-	Multiple sclerosis		Neg	Neg	41	Neg	-	Neg	Neg
	0.308	N	0.062	N		-	Multiple sclerosis		Neg	Neg	41	Neg	-	Neg	Neg
	0.264	N	-0.09	N		-	Multiple sclerosis		Neg	Neg	-	Neg	-	Neg	Neg
	0.12	N	0.187	N		-	Multiple sclerosis		Neg	Neg	-	Neg	-	Neg	Neg
	0.473	N	0.144	N		-	Multiple sclerosis		Neg	Neg	-	Neg	-	Neg	Neg
	0.056	N	0.096	N		-	Multiple sclerosis		Equ	Neg	66, 41	Neg	23	Neg	Neg
	0.236	N	0.12	N		-	Multiple sclerosis		Neg	Neg	-	Neg	-	Neg	Neg
	0.599	N	0.776	N		-	Multiple sclerosis		Neg	Neg	-	Neg	-	Neg	Neg
	-0.022	N	0.3	N		-	Multiple sclerosis		Neg	Neg	-	Neg	-	Neg	Neg
	0.192	N	0.08	N		-	Multiple sclerosis		Neg	Neg	-	Neg	-	Neg	Neg
	0.182	N	0.035	N		-	Multiple sclerosis		Neg	Neg	41	Neg	-	Neg	Neg
	0.023	N	0.413	N		-	Multiple sclerosis		Pos	Neg	41	Neg	-	Neg	Neg
	0.158	N	0.328	N		-	Periodontitis		Neg	Neg	-	Neg	-	Neg	Neg
	-0.006	N	0.256	N		-	Periodontitis		Neg	Neg	-	Neg	-	Neg	Neg
	0.28	N	0.034	N		-	Periodontitis		Neg	Neg	-	Neg	-	Neg	Neg
	0.117	N	0.321	N		-	Periodontitis		Neg	Neg	-	Neg	-	Neg	Neg
	0.411	N	0.008	N		-	Periodontitis		Neg	Neg	93	Neg	-	Neg	Neg
	0.233	N	0.054	N		-	Periodontitis		Neg	Neg	-	Neg	-	Neg	Neg
	0.257	N	-0.055	N		-	Periodontitis		Neg	Neg	41	Neg	-	Neg	Neg
	0.513	N	0.225	N		-	Periodontitis		Neg	Neg	45, 41	Neg	-	Neg	Neg
	0.117	N	0.024	N		-	Periodontitis		Neg	Neg	30	Neg	-	Neg	Neg
	1.168	E	0.47	N		-	Periodontitis		Neg	Neg	-	Neg	-	Neg	Neg
	0.11	N	0.388	N		-	Periodontitis		Neg	Neg	-	Neg	-	Neg	Neg
	-0.019	N	0.074	N		-	Periodontitis		Neg	Neg	-	Neg	-	Neg	Neg
	0.126	N	0.941	N		-	Periodontitis		Neg	Neg	-	Neg	-	Neg	Neg
	0.551	N	0.601	N		-	Periodontitis		Neg	Neg	-	Neg	-	Neg	Neg
	0.623	N	2.925	P		-	Periodontitis		Neg	Neg	-	Neg	-	Neg	Neg
	0.198	N	-0.081	N		-	Rheumatoid arthritis		Neg	Neg	-	Neg	-	Neg	Neg
	0.66	N	1.399	E		-	Rheumatoid arthritis		Neg	Neg	-	Neg	-	Neg	Neg
	0.129	N	0.053	N		-	Rheumatoid arthritis		Neg	Neg	-	Neg	-	Neg	Neg
	1.022	E	0.401	N		-	Rheumatoid arthritis		Neg	Neg	41	Neg	-	Neg	Neg
	0.093	N	0.12	N		-	Rheumatoid arthritis		Neg	Neg	-	Neg	-	Neg	Neg
	0.177	N	0.043	N		-	Rheumatoid arthritis		Neg	Neg	-	Neg	-	Neg	Neg
	-0.094	N	0.094	N		-	Rheumatoid arthritis		Neg	Neg	-	Neg	-	Neg	Neg
	0.27	N	0.432	N		-	Rheumatoid arthritis		Neg	Neg	-	Neg	-	Neg	Neg
	1.203	E	0.162	N		-	Rheumatoid arthritis		Neg	Neg	58	Neg	-	Neg	Neg
	0.64	N	0.092	N		-	Rheumatoid arthritis		Neg	Neg	-	Neg	-	Neg	Neg
	0.626	N	0.35	N		-	Rheumatoid arthritis		Neg	Neg	-	Neg	-	Neg	Neg
	0.517	N	0.146	N		-	Rheumatoid arthritis		Neg	Neg	41	Neg	-	Neg	Neg
	0.17	N	0.294	N		-	Rheumatoid arthritis		Neg	Neg	41	Neg	-	Neg	Neg
	0.494	N	0.212	N		-	Rheumatoid arthritis		Neg	Neg	66, 41	Neg	-	Neg	Neg
	0.14	N	0.013	N		-	Rheumatoid arthritis		Neg	Neg	-	Neg	-	Neg	Neg
	1.176	E	0.086	N		-	Syphilis		Pos	Neg	41	Neg	-	Neg	Neg
	0.212	N	0.302	N		-	Syphilis		Pos	Neg	-	Neg	-	Neg	Neg
	0.455	N	0.032	N		-	Syphilis		Pos	Neg	41	Neg	-	Neg	Neg
	0.425	N	0.129	N		-	Syphilis		Neg	Neg	41	Neg	-	Neg	Neg
	0.566	N	0.528	N		-	Syphilis		Pos	Neg	-	Neg	41	Neg	Neg
	0.59	N	0.783	N		-	Syphilis		Pos	Neg	-	Neg	23	Neg	Neg
	0.524	N	0.822	N		-	Syphilis		Pos	Neg	-	Neg	-	Neg	Neg
	0.392	N	0.917	N		-	Syphilis		Pos	Neg	-	Neg	23	Neg	Neg
	0.461	N	0.186	N		-	Syphilis		Pos	Neg	-	Neg	-	Neg	Neg
	0.437	N	0.25	N		-	Syphilis		Pos	Neg	23	Neg	23	Neg	Neg
	0.448	N	0.824	N		-	Syphilis		Pos	Neg	41	Neg	23	Neg	Neg
	0.066	N	0.657	N		-	Syphilis		Neg	Neg	41	Neg	23	Neg	Neg
	0.631	N	0.145	N		-	Syphilis		Pos	Neg	41	Neg	-	Neg	Neg
	0.529	N	0.208	N		-	Syphilis		Pos	Neg	-	Neg	-	Neg	Neg
	0.463	N	0.738	N		-	Syphilis		Pos	Neg	41	Neg	-	Neg	Neg
	0.491	N	0.196	N		-	Healthy Endemic		Neg	Neg	58	Neg	-	Neg	Neg
	0.426	N	0.103	N		-	Healthy Endemic		Neg	Neg	-	Neg	-	Neg	Neg
	0.53	N	0.017	N		-	Healthy Endemic		Neg	Neg	41, 30	Neg	-	Neg	Neg
	0.441	N	0.291	N		-	Healthy Endemic		Neg	Neg	-	Neg	-	Neg	Neg
	0.134	N	0.21	N		-	Healthy Endemic		Neg	Neg	-	Neg	-	Neg	Neg
	0.124	N	0.059	N		-	Healthy Endemic		Neg	Neg	-	Neg	-	Neg	Neg
	0.318	N	0.627	N		-	Healthy Endemic		Neg	Neg	41	Neg	-	Neg	Neg
	0.668	N	0.511	N		-	Healthy Endemic		Neg	Neg	58, 41	Neg	23	Neg	Neg
	1.043	E	0.496	N		-	Healthy Endemic		Neg	Neg	41	Neg	41	Neg	Neg
	1.334	E	0.558	N		-	Healthy Endemic		Neg	Neg	-	Neg	23	Neg	Neg
	0.563	N	0.095	N		-	Healthy Endemic		Neg	Neg	41, 23	Neg	-	Neg	Neg
	0.059	N	0.069	N		-	Healthy Endemic		Neg	Neg	-	Neg	-	Neg	Neg
	0.289	N	0.092	N		-	Healthy Endemic		Neg	Neg	-	Neg	-	Neg	Neg
	0.658	N	0.077	N		-	Healthy Endemic		Neg	Neg	-	Neg	-	Neg	Neg
	0.359	N	0.323	N		-	Healthy Endemic		Neg	Neg	41	Neg	23	Neg	Neg
	0.189	N	0.256	N		-	Healthy Endemic		Neg	Neg	-	Neg	-	Neg	Neg
	0.088	N	-0.162	N		-	Healthy Endemic		Neg	Neg	-	Neg	-	Neg	Neg
	0.056	N	0.095	N		-	Healthy Endemic		Neg	Neg	-	Neg	-	Neg	Neg
	0.313	N	0.368	N		-	Healthy Endemic		Neg	Neg	-	Neg	23	Neg	Neg
	0.052	N	0.121	N		-	Healthy Endemic		Neg	Neg	-	Neg	-	Neg	Neg
	0.155	N	0.584	N		-	Healthy Endemic		Neg	Neg	-	Neg	-	Neg	Neg
	0.612	N	0.805	N		-	Healthy Endemic		Neg	Neg	41	Neg	23	Neg	Neg
	0.074	N	0.277	N		-	Healthy Endemic		Neg	Neg	-	Neg	-	Neg	Neg
	0.108	N	0.252	N		-	Healthy Endemic		Neg	Neg	41	Neg	-	Neg	Neg
	0.35	N	0.098	N		-	Healthy Endemic		Neg	Neg	45, 41	Neg	-	Neg	Neg
	1.135	E	0.161	N		-	Healthy Endemic		Neg	Neg	41	Neg	-	Neg	Neg
	0.21	N	0.227	N		-	Healthy Endemic		Neg	Neg	41	Neg	-	Neg	Neg
	0.725	N	0.867	N		-	Healthy Endemic		Neg	Neg	41	Neg	23	Neg	Neg
	0.175	N	0.354	N		-	Healthy Endemic		Neg	Neg	-	Neg	-	Neg	Neg
	0.319	N	0.2	N		-	Healthy Endemic		Neg	Neg	-	Neg	23	Neg	Neg
	0.089	N	0.087	N		-	Healthy Endemic		Neg	Neg	41	Neg	-	Neg	Neg
	0.288	N	0.482	N		-	Healthy Endemic		Neg	Neg	-	Neg	-	Neg	Neg
	-0.041	N	0.092	N		-	Healthy Endemic		Neg	Neg	-	Neg	-	Neg	Neg
	0.084	N	-0.078	N		-	Healthy Endemic		Neg	Neg	-	Neg	-	Neg	Neg
	1.03	E	0.652	N		-	Healthy Endemic		Neg	Neg	-	Neg	23	Neg	Neg
	0.144	N	0.119	N		-	Healthy Endemic		Neg	Neg	-	Neg	-	Neg	Neg
	0.159	N	0.063	N		-	Healthy Endemic		Neg	Neg	66	Neg	-	Neg	Neg
	0.28	N	0.295	N		-	Healthy Endemic		Neg	Neg	-	Neg	-	Neg	Neg
	0.063	N	0.02	N		-	Healthy Endemic		Neg	Neg	66, 41	Neg	-	Neg	Neg
	-0.128	N	0.396	N		-	Healthy Endemic		Neg	Neg	-	Neg	23	Neg	Neg
	0.239	N	0.098	N		-	Healthy Endemic		Neg	Neg	-	Neg	-	Neg	Neg
	1.085	N	0.742	N		-	Healthy Endemic		Neg	Neg	41	Neg	23	Neg	Neg
	0.651	N	0.434	N		-	Healthy Endemic		Neg	Neg	-	Neg	-	Neg	Neg
	0.376	N	0.262	N		-	Healthy Endemic		Neg	Neg	-	Neg	-	Neg	Neg
	0.517	N	0.223	N		-	Healthy Endemic		Neg	Neg	66	Neg	-	Neg	Neg
	0.544	N	0.956	N		-	Healthy Endemic		Neg	Neg	-	Neg	23	Neg	Neg
	0.689	N	0.418	N		-	Healthy Endemic		Neg	Neg	23	Neg	23	Neg	Neg
	0.378	N	0.005	N		-	Healthy Endemic		Neg	Neg	-	Neg	-	Neg	Neg
	0.469	N	0.124	N		-	Healthy Endemic		Neg	Neg	-	Neg	-	Neg	Neg
	0.751	N	0.15	N		-	Healthy Endemic		Neg	Neg	-	Neg	-	Neg	Neg
	0.359	N	0.21	N		-	Healthy non-endemic		Neg	Neg	-	Neg	-	Neg	Neg
	0.149	N	1.295	E		-	Healthy non-endemic		Neg	Neg	-	Neg	23	Neg	Neg
	0.013	N	0.018	N		-	Healthy non-endemic		Neg	Neg	-	Neg	-	Neg	Neg
	0.524	N	0.582	N		-	Healthy non-endemic		Neg	Neg	-	Neg	-	Neg	Neg
	0.196	N	0.279	N		-	Healthy non-endemic		Neg	Neg	58	Neg	-	Neg	Neg
	0.131	N	0.251	N		-	Healthy non-endemic		Neg	Neg	-	Neg	-	Neg	Neg
	1.102	E	0.271	N		-	Healthy non-endemic		Neg	Neg	-	Neg	-	Neg	Neg
	0.206	N	0.157	N		-	Healthy non-endemic		Neg	Neg	41	Neg	-	Neg	Neg
	0.582	N	0.49	N		-	Healthy non-endemic		Neg	Neg	41	Neg	-	Neg	Neg
	0.444	N	0.56	N		-	Healthy non-endemic		Neg	Neg	-	Neg	-	Neg	Neg
	0.3	N	0.403	N		-	Healthy non-endemic		Neg	Neg	-	Neg	23	Neg	Neg
	0.095	N	0.103	N		-	Healthy non-endemic		Neg	Neg	-	Neg	-	Neg	Neg
	0.457	N	0.059	N		-	Healthy non-endemic		Neg	Neg	-	Neg	-	Neg	Neg
	0.163	N	0.458	N		-	Healthy non-endemic		Neg	Neg	-	Neg	23	Neg	Neg
	0.733	N	0.368	N		-	Healthy non-endemic		Neg	Neg	41	Neg	-	Neg	Neg
	0.484	N	0.439	N		-	Healthy non-endemic		Neg	Neg	-	Neg	-	Neg	Neg
	0.429	N	0.323	N		-	Healthy non-endemic		Neg	Neg	-	Neg	-	Neg	Neg
	0.462	N	0.267	N		-	Healthy non-endemic		Neg	Neg	41	Neg	-	Neg	Neg
	0.236	N	0.07	N		-	Healthy non-endemic		Neg	Neg	45, 41	Neg	-	Neg	Neg
	0.301	N	0.135	N		-	Healthy non-endemic		Neg	Neg	-	Neg	-	Neg	Neg
	0.25	N	0.155	N		-	Healthy non-endemic		Neg	Neg	-	Neg	-	Neg	Neg
	0.12	N	0.12	N		-	Healthy non-endemic		Neg	Neg	-	Neg	-	Neg	Neg
	0.19	N	0.686	N		-	Healthy non-endemic		Neg	Neg	41	Neg	23	Neg	Neg
	0.448	N	0.137	N		-	Healthy non-endemic		Neg	Neg	-	Neg	-	Neg	Neg
	0.277	N	0.106	N		-	Healthy non-endemic		Neg	Neg	-	Neg	-	Neg	Neg
	0.411	N	1.205	E		-	Healthy non-endemic		Neg	Neg	-	Neg	-	Neg	Neg
	0.318	N	-0.146	N		-	Healthy non-endemic		Neg	Neg	41	Neg	-	Neg	Neg
	0.203	N	0.593	N		-	Healthy non-endemic		Neg	Neg	-	Neg	23	Neg	Neg
	-0.119	N	0.175	N		-	Healthy non-endemic		Neg	Neg	41	Neg	41	Neg	Neg
	0.466	N	0.145	N		-	Healthy non-endemic		Neg	Neg	-	Neg	41	Neg	Neg
	0.16	N	-0.191	N		-	Healthy non-endemic		Neg	Neg	-	Neg	-	Neg	Neg
	0.468	N	1.129	E		-	Healthy non-endemic		Neg	Neg	-	Neg	23	Neg	Neg
	0.497	N	0.101	N		-	Healthy non-endemic		Neg	Neg	-	Neg	41	Neg	Neg
	0.89	E	0.088	N		-	Healthy non-endemic		Neg	Neg	-	Neg	-	Neg	Neg
	0.302	N	0.233	N		-	Healthy non-endemic		Neg	Neg	-	Neg	23	Neg	Neg
	0.393	N	0.579	N		-	Healthy non-endemic		Neg	Neg	-	Neg	23	Neg	Neg
	0.215	N	0.203	N		-	Healthy non-endemic		Neg	Neg	-	Neg	41	Neg	Neg
	-0.012	N	0.243	N		-	Healthy non-endemic		Neg	Neg	-	Neg	-	Neg	Neg
	0.269	N	0.355	N		-	Healthy non-endemic		Neg	Neg	-	Neg	-	Neg	Neg
	0.068	N	0.09	N		-	Healthy non-endemic		Neg	Neg	-	Neg	-	Neg	Neg
	0.103	N	0.051	N		-	Healthy non-endemic		Neg	Neg	41	Neg	-	Neg	Neg
	0.281	N	0.247	N		-	Healthy non-endemic		Neg	Neg	-	Neg	-	Neg	Neg
	0.165	N	0.277	N		-	Healthy non-endemic		Neg	Neg	-	Neg	23	Neg	Neg
	0.454	N	1.183	E		-	Healthy non-endemic		Neg	Neg	-	Neg	23	Neg	Neg
	0.027	N	0.109	N		-	Healthy non-endemic		Neg	Neg	-	Neg	-	Neg	Neg
	0.119	N	0.107	N		-	Healthy non-endemic		Neg	Neg	41	Neg	-	Neg	Neg
	0.524	N	0.325	N		-	Healthy non-endemic		Neg	Neg	-	Neg	-	Neg	Neg
	0.253	N	0.642	N		-	Healthy non-endemic		Neg	Neg	-	Neg	23	Neg	Neg
	0.158	N	0.047	N		-	Healthy non-endemic		Neg	Neg	-	Neg	-	Neg	Neg
CUT OFF:	0.668	N	0.461	N		-	Healthy non-endemic		Neg	Neg	18	Neg	-	Neg	Neg
		aabsorbance value
		bP = positive; N = negative; E = equivocal
		cfirst-tier test
		dsecond-tier tests
